# Supplementary material for: Study of the genetic and molecular epidemiology of cystic fibrosis based on the patient registry for planning targeted therapy in Russian Federation
Source: Front Genet. 2024 Oct 28;15:1383033. doi: 10.3389/fgene.2024.1383033 (PMC11551019; doi:10.3389/fgene.2024.1383033)
Supplement: Supplementary file 1 [file Table1.XLSX]

## Sheet: Supplement 1
№	Variant legacy name	Variant cDNA name (ordered 5' to 3')	Variant protein name	Class	Phenotype	Variant final determination by CFTR2 base	n	Allele frequency,%
1	F508del	c.1521_1523delCTT	p.(Phe508del)	II	severe	pathogenic	3829	51.55%
2	CFTRdele2,3	c.54-5940_273+10250del21kb	p.(Ser18Argfs*16)	VII	severe	pathogenic	454	6.11%
3	E92K	c.274G>A	p.(Glu92Lys)	IV-V	mild	pathogenic	257	3.46%
4	1677delTA	c.1545_1546delTA	p.(Tyr515*)	I	severe	pathogenic	167	2.25%
5	3849+10kbC->T	c.3718-2477C>T	No protein name	V	mild	pathogenic	165	2.22%
6	2143delT	c.2012delT	p.(Leu671*)	I	severe	pathogenic	147	1.98%
7	2184insA	c.2052_2053insA (c.2052dupA)	p.(Gln685Thrfs*4)	I	severe	pathogenic	144	1.94%
8	W1282X	c.3846G>A	p.(Trp1282*)	I	severe	pathogenic	128	1.72%
9	L138ins	c.413_415dupTAC	p.(Leu138dup)	IV	mild	pathogenic	122	1.64%
10	N1303K	c.3909C>G	p.(Asn1303Lys)	II	severe	pathogenic	113	1.52%
11	G542X	c.1624G>T	p.(Gly542*)	I	severe	pathogenic	111	1.49%
12	394delTT	c.262_263delTT	p.(Leu88Ilefs*22)	I	severe	pathogenic	63	0.85%
13	L467F;F508del**	c.[1399C>T;1521_1523delCTT]	p.[Leu467Phe;Phe508del]	II	severe	pathogenic	55	0.74%
14	R334W	c.1000C>T	p.(Arg334Trp)	IV	mild	pathogenic	52	0.7%
15	W1282R1	c.3844T>C	p.(Trp1282Arg)	II	severe	not described	42	0.57%
16	3821delT	c.3691delT	p.(Ser1231Profs*4)	I	severe	pathogenic	38	0.51%
17	S466X(TGA);R1070Q***	c.[1397C>G;3209G>A]	p.(Ser466*;Arg1070Gln)	unknown	severe	pathogenic	34	0.46%
18	S1196X	c.3587C>G	p.(Ser1196*)	I	severe	pathogenic	32	0.43%
19	1367del5	c.1545_1546delTA	p.(Tyr515*)	I	severe	pathogenic	31	0.42%
20	R1066C	c.3196C>T	p.(Arg1066Cys)	II	severe	pathogenic	30	0.4%
21	2789+5G>A	c.2657+5G>A	No protein name	V	mild	pathogenic	29	0.39%
22	3272-16T>A2	c.3140-16T>A	No protein name	V	mild	not described	24	0.32%
23	W1310X	c.3929G>A	p.(Trp1310*)	I	severe	pathogenic	23	0.31%
24	3944delGT	c.3816_3817delGT	p.(Ser1273Leufs*28)	I	severe	pathogenic	21	0.28%
25	712-1G->T	c.580-1G>T	No protein name	I	severe	pathogenic	18	0.24%
26	621+1G->T	c.489+1G>T	No protein name	I	severe	pathogenic	14	0.19%
27	S466X	c.1397C>G	p.(Ser466*)	I	severe	pathogenic	14	0.19%
28	4015delA	c.3883delA	p.(Ile1295Phefs*33)	I	severe	pathogenic	13	0.18%
29	L1335P	c.4004T>C	p.(Leu1335Pro)	IV	mild	pathogenic	13	0.18%
30	R553X	c.1657C>T	p.(Arg553*)	I	severe	pathogenic	13	0.18%
31	R1162X	c.3484C>T	p.(Arg1162*)	I	severe	pathogenic	12	0.16%
32	R785X	c.2353C>T	p.(Arg785*)	I	severe	pathogenic	12	0.16%
33	1898+1G->C	c.1766+1G>C	No protein name	I	severe	pathogenic	11	0.15%
34	CFTRdup7-11(6b-10*)	c.(743+1_744-1)_(1584+1_1585-1)dup	No protein name	VII	severe	pathogenic	10	0.13%
35	1898+1G->A	c.1766+1G>A	No protein name	I	severe	pathogenic	9	0.12%
36	3849G->A	c.3717G>A	No protein name	unknown	mild	pathogenic	9	0.12%
37	D1152H	c.3454G>C	p.(Asp1152His)	IV	mild	Varying clinical consequence	9	0.12%
38	R347P	c.1040G>C	p.(Arg347Pro)	IV	mild	pathogenic	9	0.12%
39	S1159F	c.3476C>T	p.(Ser1159Phe)	unknown	mild	pathogenic	9	0.12%
40	2183AA->G	c.2051_2052delAAinsG	p.(Lys684Serfs*38)	I	severe	pathogenic	8	0.11%
41	3667ins4	c.3535_3536insTCAA (c.3532_3535dupTCAA)	p.(Thr1179Ilefs*17)	I	severe	pathogenic	8	0.11%
42	1898+2T->C	c.1766+2T>C	No protein name	I	severe	pathogenic	8	0.11%
43	G85E	c.254G>A	p.(Gly85Glu)	II	severe	pathogenic	8	0.11%
44	S945L	c.2834C>T	p.(Ser945Leu)	unknown	mild	pathogenic	8	0.11%
45	3659delC	c.3528delC	p.(Lys1177Serfs*15)	I	severe	pathogenic	7	0.09%
46	R117C	c.349C>T	p.(Arg117Cys)	IV	mild	pathogenic	7	0.09%
47	1248+1G->A	c.1116+1G>A	No protein name	I	severe	pathogenic	6	0.08%
48	4016insT	c.3889dupT	p.(Ser1297Phefs*5)	I	severe	pathogenic	6	0.08%
49	604insA3	c.472dupA	p.(Ser158Lysfs*5)	I	severe	not described	6	0.08%
50	A96E4	c.287C>A	p.(Ala96Glu)	unknown	mild	not described	6	0.08%
51	D110H	c.328G>C	p.(Asp110His)	unknown	mild	pathogenic	6	0.08%
52	L732X	c.2195T>G	p.(Leu732*)	I	severe	pathogenic	6	0.08%
53	Q290X	c.868C>T	p.(Gln290*)	I	severe	pathogenic	6	0.08%
54	R1070Q	c.3209G>A	p.(Arg1070Gln)	IV	mild	Varying clinical consequence	6	0.08%
55	R1158X	c.3472C>T	p.(Arg1158*)	I	severe	pathogenic	6	0.08%
56	S1159P	c.3475T>C	p.(Ser1159Pro)	unknown	mild	pathogenic	6	0.08%
57	175delC5	c.43delC	p.(Leu15Phefs*10)	I	severe	not described	5	0.07%
58	2721del11	c.2589_2599delAATTTGGTGCT	p.(Ile864Serfs*28)	I	severe	pathogenic	5	0.07%
59	574delA	c.442delA	p.(Ile148Leufs*5)	I	severe	pathogenic	5	0.07%
60	G194R	c.580G>A	p.(Gly194Arg)	unknown	unknown	pathogenic	5	0.07%
61	R792X	c.2374C>T	p.(Arg792*)	I	severe	pathogenic	5	0.07%
62	S1455X	c.4364C>G	p.(Ser1455*)	unknown	unknown	Varying clinical consequence	5	0.07%
63	1717-1G->A	c.1585-1G>A	No protein name	I	severe	pathogenic	4	0.05%
64	3272-26A->G	c.3140-26A>G	No protein name	V	mild	pathogenic	4	0.05%
65	4382delA	c.4251delA	p.(Glu1418Argfs*14)	VI	mild	pathogenic	4	0.05%
66	4428insGA	c.4296_4297insGA (c.4300_4301dupGA)	p.(Ser1435Glyfs*14)	I	mild	pathogenic	4	0.05%
67	p.Tyr84X6	c.252T>A	p.(Tyr84*)	I	severe	not described	4	0.05%
68	R117H-T7	c.350G>A	p.(Arg117His)	IV	mild	Varying clinical consequence	4	0.05%
69	R347H	c.1040G>A	p.(Arg347His)	IV	mild	pathogenic	4	0.05%
70	1259insA	c.1127_1128insA	p.(Gln378Alafs*4)	I	severe	pathogenic	3	0.04%
71	185+1G->T	c.53+1G>T	No protein name	I	severe	pathogenic	3	0.04%
72	2043delG	c.1911delG	p.(Gln637Hisfs*26)	I	severe	pathogenic	3	0.04%
73	3130delА	c.2998delA	p.(Ile1000Leufs*2)	I	severe	pathogenic	3	0.04%
74	4374+1G->A	c.4242+1G>A	No protein name	I	severe	pathogenic	3	0.04%
75	c.3815_3816insTTG7	с.3815_3816insTTG	p.(Val1272-Ser1273insTrp)	unknown	severe	not described	3	0.04%
76	CFTRdele4-11(4-10*)	c.(273+1_274-1)_(1679+1_1680-1)del	No protein name	VII	severe	pathogenic	3	0.04%
77	D579Y8	c.1735G>T	p.(Asp579Tyr)	unknown	severe	not described	3	0.04%
78	G509R9	c.1525G>C	p.(Gly509Arg)	unknown	mild	not described	3	0.04%
79	G551D	c.1652G>A	p.(Gly551Asp)	III	severe	pathogenic	3	0.04%
80	K710X	c.2128A>T	p.(Lys710*)	I	severe	pathogenic	3	0.04%
81	p.Leu581X10	c.1742T>G	p.(Leu581*)	I	severe	not described	3	0.04%
82	P205S	c.613C>T	p.(Pro205Ser)	unknown	mild	pathogenic	3	0.04%
83	Q39X	c.115C>T	p.(Gln39*)	I	severe	pathogenic	3	0.04%
84	Q98R	c.293A>G	p.(Gln98Arg)	unknown	mild	pathogenic	3	0.04%
85	W79X	c.236G>A	p.(Trp79*)	I	severe	pathogenic	3	0.04%
86	Y1032C	c.3095A>G	p.(Tyr1032Cys)	unknown	mild	Varying clinical consequence	3	0.04%
87	1716+1G->A	c.1584+1G>A	No protein name	I	severe	pathogenic	2	0.03%
88	1811+1,6kbA->G	c.1679+1634A>G	No protein name	V	mild	pathogenic	2	0.03%
89	2184delA	c.2052delA	p.(Lys684Asnfs*38)	I	severe	pathogenic	2	0.03%
90	3120+1G->A	c.2988+1G>A	No protein name	I	severe	pathogenic	2	0.03%
91	3271+1G>T11	c.3139+1G>T	No protein name	I	severe	not described	2	0.03%
92	365-366insT	c.233dup	p.(Trp79Leufs*32)	unknown	severe	pathogenic	2	0.03%
93	5T;TG12	c.[1210−12[5];1210-34TG[12]]	No protein name	V	mild	Varying clinical consequence	2	0.03%
94	681delC	c.550delC	p.(Leu184Phefs*5)	I	severe	pathogenic	2	0.03%
95	A141D	c.422C>A	p.(Ala141Asp)	unknown	mild	pathogenic	2	0.03%
96	A455E	c.1364C>A	p.(Ala455Glu)	V	mild	pathogenic	2	0.03%
97	c.1219delG6	c.1219delG	p.(Glu407Asnfs*35)	I	severe	not described	2	0.03%
98	c.1329_1350del12	c.1329_1350delTATTAATTTCAAGATAGAAAGA	p.(Asp443Glufs*19)	I	severe	not described	2	0.03%
99	c.1608delA6	c.1608delA	p.(Asp537Thrfs*3)	I	severe	not described	2	0.03%
100	c.1680-1G>C11	c.1680-1G>C	No protein name	I	severe	not described	2	0.03%
101	c.1708_1712del13	c.1708_1712delTTATT	p.(Leu570Argfs*17)	unknown	severe	not described	2	0.03%
102	c.174_177delTAGA	c.174_177delTAGA	p.(Asp58Glufs*32)	unknown	severe	pathogenic	2	0.03%
103	c.2619+1G>A14	c.2619+1G>A	No protein name	I	severe	not described	2	0.03%
104	c.3325delA15	c.3325delA	p.(Ile1109Serfs*12)	I	severe	not described	2	0.03%
105	c.869+2T>G16	c.869+2T>G	No protein name	I	severe	not described	2	0.03%
106	CFTRdup7-8 (6b,7*)	c.(743+1_744-1)_(1116+1_1117-1)dup	No protein name	VII	severe	pathogenic	2	0.03%
107	E403D17	c.1209G>C	p.(Glu403Asp)	unknown	severe	not described	2	0.03%
108	E831X	c.2491G>T	p.(Glu831*)	I	mild	pathogenic	2	0.03%
109	E92X	c.274G>T	p.(Glu92*)	I	severe	pathogenic	2	0.03%
110	G1047S14	c.3139G>A	p.(Gly1047Ser)	unknown	mild	not described	2	0.03%
111	G480S7	c.1438G>A	p.(Gly480Ser)	unknown	unknown	not described	2	0.03%
112	I175V9	c.523A>G	p.(Ile175Val)	unknown	unknown	not described	2	0.03%
113	K598ins18	c.1795_1796insAAA	p.(Lys598dup)	unknown	severe	not described	2	0.03%
114	p.Asp993Ala20	c.2978A>C	p.(Asp993Ala)	unknown	mild	not described	2	0.03%
115	p.Gly509Val10	c.1526G>T	p.(Gly509Val)	unknown	unknown	not described	2	0.03%
116	p.Pro205Thr10	c.613C>A	p.(Pro205Thr)	unknown	mild	not described	2	0.03%
117	p.Trp277X17,20	c.831G>A	p.(Trp277*)	I	severe	not described	2	0.03%
118	W361X	c.1083G>A	p.(Trp361*)	I	severe	pathogenic	2	0.03%
119	Q493R21	c.1478A>G	p.(Gln493Arg)	unknown	unknown	not described	2	0.03%
120	R117H	c.350G>A	p.(Arg117His)	IV	mild	Varying clinical consequence	2	0.03%
121	R153I22	c.458G>T	p.(Arg153Ile)	unknown	unknown	not described	2	0.03%
122	R75X	c.223C>T	p.(Arg75*)	I	severe	pathogenic	2	0.03%
123	S1255P	c.3763T>C	p.(Ser1255Pro)	III	severe	pathogenic	2	0.03%
124	S434X	с.1301С>G	p.(Ser434*)	unknown	unknown	pathogenic	2	0.03%
125	T1036N	c.3107C>A	p.(Thr1036Asn)	unknown	mild	pathogenic	2	0.03%
126	Y1092X	c.3276C>A	p.(Tyr1092*)	I	severe	pathogenic	2	0.03%
127	Y362X	c.1086T>A	p.(Tyr362*)	I	severe	pathogenic	2	0.03%
128	Y569D	c.1705T>G	p.(Tyr569Asp)	III	severe	pathogenic	2	0.03%
129	Y569H23	c.1705T>C	p.(Tyr569His)	unknown	mild	not described	2	0.03%
130	1078delT	c.948delT	p.(Phe316Leufs*12)	I	severe	pathogenic	1	0.01%
131	1525-1G->A	c.1393-1G>A	No protein name	I	severe	pathogenic	1	0.01%
132	1660delG17	c.1528delG	p.(Val510Phefs*17)	I	severe	not described	1	0.01%
133	2114delT	c.1982delT	p.(Ile661Thrfs*2)	I	severe	pathogenic	1	0.01%
134	2185insC	c.2053_2054insC* (c.2045_2046insA)	p.(Gln685Profs*84)	I	severe	pathogenic	1	0.01%
135	2221insA	c.2089dup	p.(Arg697Lysfs*33)	unknown	severe	pathogenic	1	0.01%
136	2790-2A->G	c.2658-2A>G	No protein name	V	unknown	pathogenic	1	0.01%
137	296+1G->T	c.164+1G>T	No protein name	I	severe	pathogenic	1	0.01%
138	3121-2A->G	c.2989-2A>G	No protein name	unknown	unknown	pathogenic	1	0.01%
139	3272-11A->G10	c.3140-11A>G	No protein name	V	mild	not described	1	0.01%
140	3791delC	c.3659delC	p.(Thr1220Lysfs*8)	I	severe	pathogenic	1	0.01%
141	3849+5G->A	c.3717+5G>A	No protein name	unknown	unknown	pathogenic	1	0.01%
142	4005+1G>T24	c.3873+1G>T	No protein name	I	severe	not described	1	0.01%
143	4022insT	c.3890_3891insT	p.(Gly1298Trpfs*4)	I	severe	pathogenic	1	0.01%
144	4040delA	c.3908delA	p.(Asn1303Thrfs*25)	I	severe	pathogenic	1	0.01%
145	406-1G->A	c.274-1G>A	No protein name	I	severe	pathogenic	1	0.01%
146	4095+1G->T17	c.3963+1G>T	No protein name	I	severe	not described	1	0.01%
147	- 461A->G7	c.-593A>G	No protein name	unknown	unknown	not described	1	0.01%
148	541del4	c.409_412delCTCC	p.(Leu137Tyrfs*15)	I	severe	pathogenic	1	0.01%
149	5T	c.1210−12[5]	No protein name	V	mild	Varying clinical consequence	1	0.01%
150	624delT10	c.494delT	p.(Leu165*)	I	severe	not described	1	0.01%
151	663delT	c.531delT	p.(Ile177Metfs*12)	I	severe	pathogenic	1	0.01%
152	- 741T->G7	c.-812T>G	No protein name	unknown	unknown	not described	1	0.01%
153	c.1279del7	c.1279delA	p.(Ser427Alafsx16)	I	severe	not described	1	0.01%
154	c.1580dupA16	c.1580dupA	p.(Glu528Argfs*40)	I	severe	not described	1	0.01%
155	c.1584+18672A>G25,26	c.1584+18672A>G	No protein name	unknown	mild	not described	1	0.01%
156	1811+2T->C	c.1679+2T>C	No protein name	unknown	severe	pathogenic	1	0.01%
157	c.1761del7	c.1761del	p.(Phe587Leufs*8)	unknown	severe	not described	1	0.01%
158	c.2312delA17	c.2312delA	p.Asn771ThrfsX2	unknown	severe	not described	1	0.01%
159	c.264_268del27	c.264_268delATATT	p.(Leu88Phefs*21)	I	severe	not described	1	0.01%
160	3359delCT	c.3229_3230delCT	p.(Leu1077Valfs*78)	I	severe	pathogenic	1	0.01%
161	c.353delC10	c.353delC	p.(Ser118Leufs*6)	I	severe	not described	1	0.01%
162	c.3615_3625del7	c.3615_3625del	p.Ser1206AsnfsX55	I	severe	not described	1	0.01%
163	c.3717+1219C>A7	c.3717+1219C>A	No protein name	unknown	mild	not described	1	0.01%
164	c.37dupT7	c.37dupT	p.(Ser13fs)	unknown	severe	not described	1	0.01%
165	c.3873+4485A>T7	c.3873+4485A>T	No protein name	unknown	mild	not described	1	0.01%
166	c.3893delG16	c.3893delG	p.(Gly1298Glufs*30)	I	severe	not described	1	0.01%
167	c.3927_3938del28	c.3927_3938delGTGGAGTGATCA	p.(Trp1310_Gln1313del)	I	severe	not described	1	0.01%
168	c.3983T>A7	c.3983T>A	p.(Ile1328Lys)	unknown	unknown	not described	1	0.01%
169	c.4078delG18	c.4078delG	p.(Val1360Phefs*20)	I	severe	not described	1	0.01%
170	c.4094_4098delin7	c.4094_4098delinsGATGAACCTCAG	p.(Lys1365Argfs*2)	I	severe	not described	1	0.01%
171	c.4094delA	c.4094delA	p.(Lys1365Argfs*15)	unknown	unknown	pathogenic	1	0.01%
172	c.527delG7	c.527delG	p.(Ser176Thrfs*25)	I	severe	not described	1	0.01%
173	c.546T>A7	с.546T>A	p.Ser182Arg	unknown	unknown	not described	1	0.01%
174	c.583delC14	c.583delC	p.(Ala196Hisfs*19)	I	severe	not described	1	0.01%
175	840insT	c.708dupT	p.Gln237SerfsX21	unknown	severe	pathogenic	1	0.01%
176	c.743+2T>A14	c.743+2T>A	No protein name	unknown	severe	not described	1	0.01%
177	C590Y7	c.1769G>A	p.(Cys590Tyr)	unknown	unknown	not described	1	0.01%
178	CFTRdel4-8(4-7*);del10-11(9-10*)**	c.(273-1_274+1)_(869+1_870-1)del(1209-1_1210+1)_(1392+1_1393+1)del	No protein name	VII	severe	pathogenic	1	0.01%
179	CFTRdele1-11 (1-10*)	c.(?-1)_(1584+1_1585-1)del	No protein name	VII	severe	pathogenic	1	0.01%
180	CFTRdele12,13(11-12*)	c.(1679-1_1680+1)_ (2490+1_2491-1)	No protein name	VII	severe	not described	1	0.01%
181	CFTRdele2(2*)	c.(53+1_54-1)_(164+1_165-1)del	No protein name	VII	severe	pathogenic	1	0.01%
182	CFTRdele2-8(2-7*)29	c.(53+1_54-1)_(1116+1_1117-1)del	No protein name	VII	severe	not described	1	0.01%
183	CFTRdele8(7*)	c.(868+1_870-1)_(1116+1_1117-1)del	No protein name	VII	severe	pathogenic	1	0.01%
184	CFTRdele8-9(7-8*)7	с.(1116+1_1117-1)_(1209+1_1210-1)	No protein name	VII	severe	not described	1	0.01%
185	D572N30	c.1714G>A	p.(Asp572Asn)	unknown	severe	not described	1	0.01%
186	E1104X	c.3310G>T	p.(Glu1104*)	I	severe	pathogenic	1	0.01%
187	F1052V	c.3154T>G	p.(Phe1052Val)	unknown	unknown	Varying clinical consequence	1	0.01%
188	F1286S7	c.3857T>C	p.(Phe1205Ser)	unknown	mild	not described	1	0.01%
189	G1249E31	c.3746G>A	p.(Gly1249Glu)	unknown	unknown	not described	1	0.01%
190	G178R	c.532G>A	p.(Gly178Arg)	III	severe	pathogenic	1	0.01%
191	G27X	c.79G>T	p.(Gly27*)	I	severe	pathogenic	1	0.01%
192	G314R32	c.940G>C	p.(Gly314Arg)	unknown	severe	not described	1	0.01%
193	G509D7	c.1526G>A	p.(Gly509Asp)	unknown	mild	not described	1	0.01%
194	G970D	c.2909G>A	p.(Gly970Asp)	unknown	unknown	pathogenic	1	0.01%
195	I506T18	c.1517T>C	p.(Ile506Thr)	unknown	severe	not described	1	0.01%
196	K598X	c.1792A>T	p.(Lys598*)	I	severe	pathogenic	1	0.01%
197	L1093P33	c.3278T>C	p.(Leu1093Pro)	unknown	mild	not described	1	0.01%
198	L159S34	c.476T>C	p.(Leu159Ser)	unknown	severe	not described	1	0.01%
199	L218X	c.653T>A	p.(Leu218*)	I	severe	pathogenic	1	0.01%
200	L233F7	c.697C>T	p.(Leu233Phe)	unknown	unknown	not described	1	0.01%
201	L568F10	c.1704G>T	p.(Leu568Phe)	unknown	severe	not described	1	0.01%
202	L927P	c.2780T>C	p.(Leu927Pro)	unknown	severe	pathogenic	1	0.01%
203	p.Asn505His17	c.1513A>C	p.(Asn505His)	unknown	severe	not described	1	0.01%
204	p.Gln1038X10	c.3112C>T	p.(Gln1038*)	I	severe	not described	1	0.01%
205	Q378X	c.1132C>T	p.(Gln378*)	unknown	unknown	pathogenic	1	0.01%
206	p.Glu1433Gly14	c.4298A>G	p.Glu1433Gly	unknown	mild	not described	1	0.01%
207	p.Glu402X17	c.1204G>T	p.(Glu402*)	I	severe	not described	1	0.01%
208	p.Glu92Ala	c.275A>C	p.(Glu92Ala)	unknown	severe	pathogenic	1	0.01%
209	p.Leu812X35	c.2435T>A	p.(Leu812*)	I	severe	not described	1	0.01%
210	p.Lys1468Asn7	c.4404A>C	p.(Lys1468Asn)	unknown	mild	not described	1	0.01%
211	p.Phe1078Ile7	c.3232T>A	p.(Phe1078Ile)	unknown	unknown	not described	1	0.01%
212	P5L	c.14C>T	p.(Pro5Leu)	unknown	unknown	Varying clinical consequence	1	0.01%
213	Q1291R	c.3872A>G	p.(Gln1291Arg)	unknown	unknown	Varying clinical consequence	1	0.01%
214	Q1412X	c.4234C>T	p.(Gln1412*)	I	severe	pathogenic	1	0.01%
215	Q1476X	c.4426C>T	p.(Gln1476*)	unknown	mild	Varying clinical consequence	1	0.01%
216	Q359K;T360K**	c.[1075C>A;1079C>A]	p.[Gln359Lys;Thr360Lys]	unknown	unknown	pathogenic	1	0.01%
217	Q372X36	c.1114C>T	p.Gln372X	unknown	severe	not described	1	0.01%
218	R1066H	c.3197G>A	p.(Arg1066His)	unknown	unknown	pathogenic	1	0.01%
219	R1070W	c.3208C>T	p.(Arg1070Trp)	IV	mild	Varying clinical consequence	1	0.01%
220	R1102X	c.3304A>T	p.(Arg1102*)	I	severe	pathogenic	1	0.01%
221	R709X	c.2125C>T	p.(Arg709*)	unknown	unknown	pathogenic	1	0.01%
222	R764X	c.2290C>T	p.(Arg764*)	unknown	severe	pathogenic	1	0.01%
223	R851X	c.2551C>T	p.(Arg851*)	I	severe	pathogenic	1	0.01%
224	S549N	c.1646G>A	p.(Ser549Asn)	III	severe	pathogenic	1	0.01%
225	T604I	c.1811C>T	p.(Thr604Ile)	unknown	severe	not described	1	0.01%
226	TG13T5	c.1210-33_1210-6GT[13]T[4]	No protein name	V	mild	Varying clinical consequence	1	0.01%
227	V392G10	c.1175T>G	p.(Val392Gly)	unknown	mild	not described	1	0.01%
228	W1063X	c.3189G>A	p.(Trp1063*)	I	severe	pathogenic	1	0.01%
229	W401X	c.1202G>A or c.1203G>A*	p.(Trp401*)	I	severe	pathogenic	1	0.01%
230	W57G	c.169T>G	p.(Trp57Gly)	unknown	severe	pathogenic	1	0.01%
231	W882X	c.2645G>A	p.(Trp882*)	I	severe	pathogenic	1	0.01%
232	Y569C	c.1706A>G	p.(Tyr569Cys)	unknown	unknown	pathogenic	1	0.01%
233	G509D;E217G**	c.[1526G>A];[650A>G]	p.(Gly509Asp;Glu217Gly)	unknown	mild	not described	1	0.01%
	Note: *-complex allele L467F;F508del
	**– hereinafter: including genetic variants S466X (if linkage to R1070Q was not studied) and S466X-R1070Q.
	1. Petrova NV, Kashirskaya NY, Krasovskiy SA, et al. Clinical Presentation of the c.3844T>C (p.Trp1282Arg, W1282R) Variant in Russian Cystic Fibrosis Patients. Genes (Basel). 2020;11(10):1137. Published 2020 Sep 27. doi:10.3390/genes11101137 2. Kondratyeva, E.; Bukharova, T.; Efremova, A.; Melyanovskaya, Y.; Bulatenko, N.; Davydenko, K.; Filatova, A.; Skoblov, M.; Krasovsky, S.; Petrova, N.; Poly…

## Sheet: undescribed variants
№	Variant legacy name	Variant cDNA name (ordered 5' to 3')	Variant protein name	Class	Phenotype	Variant final determination by CFTR2 base	n	Allele frequency,%
1	W1282R	c.3844T>C	p.(Trp1282Arg)	II	severe	not described	42	0.57%
2	3272-16T>A	c.3140-16T>A	No protein name	V	mild	not described	24	0.32%
3	A96E	c.287C>A	p.(Ala96Glu)	unknown	mild	not described	6	0.08%
4	D579Y	c.1735G>T	p.(Asp579Tyr)	unknown	severe	not described	3	0.04%
5	G509R	c.1525G>C	p.(Gly509Arg)	unknown	mild	not described	3	0.04%
6	E403D	c.1209G>C	p.(Glu403Asp)	unknown	severe	not described	2	0.03%
7	G1047S	c.3139G>A	p.(Gly1047Ser)	unknown	mild	not described	2	0.03%
8	G480S	c.1438G>A	p.(Gly480Ser)	unknown	unknown	not described	2	0.03%
9	I175V	c.523A>G	p.(Ile175Val)	unknown	unknown	not described	2	0.03%
10	p.Asp993Ala	c.2978A>C	p.(Asp993Ala)	unknown	mild	not described	2	0.03%
11	p.Gly509Val	c.1526G>T	p.(Gly509Val)	unknown	unknown	not described	2	0.03%
12	p.Pro205Thr	c.613C>A	p.(Pro205Thr)	unknown	mild	not described	2	0.03%
13	p.Trp277X	c.831G>A	p.(Trp277*)	I	severe	not described	2	0.03%
14	Q493R	c.1478A>G	p.(Gln493Arg)	unknown	unknown	not described	2	0.03%
15	R153I	c.458G>T	p.(Arg153Ile)	unknown	unknown	not described	2	0.03%
16	Y569H	c.1705T>C	p.(Tyr569His)	unknown	mild	not described	2	0.03%
17	-461A->G	c.-593A>G	No protein name	unknown	unknown	not described	1	0.01%
18	-741T->G	c.-812T>G	No protein name	unknown	unknown	not described	1	0.01%
19	c.1584+18672A>G	c.1584+18672A>G	No protein name	unknown	mild	not described	1	0.01%
20	c.1761del	c.1761del	p.(Phe587Leufs*8)	unknown	severe	not described	1	0.01%
21	c.2312delA	c.2312delA	p.Asn771ThrfsX2	unknown	severe	not described	1	0.01%
22	c.264_268del	c.264_268delATATT	p.(Leu88Phefs*21)	I	severe	not described	1	0.01%
23	c.353delC	c.353delC	p.(Ser118Leufs*6)	I	severe	not described	1	0.01%
24	c.3615_3625del	c.3615_3625del	p.Ser1206AsnfsX55	I	severe	not described	1	0.01%
25	c.3717+1219C>A	c.3717+1219C>A	No protein name	unknown	mild	not described	1	0.01%
26	c.37dupT	c.37dupT	p.(Ser13fs)	unknown	severe	not described	1	0.01%
27	c.3873+4485A>T	c.3873+4485A>T	No protein name	unknown	mild	not described	1	0.01%
28	c.3983T>A	c.3983T>A	p.(Ile1328Lys)	unknown	unknown	not described	1	0.01%
29	c.546T>A	с.546T>A	p.Ser182Arg	unknown	unknown	not described	1	0.01%
30	c.743+2T>A	c.743+2T>A	No protein name	unknown	severe	not described	1	0.01%
31	C590Y	c.1769G>A	p.(Cys590Tyr)	unknown	unknown	not described	1	0.01%
32	D572N	c.1714G>A	p.(Asp572Asn)	unknown	severe	not described	1	0.01%
33	F1286S	c.3857T>C	p.(Phe1205Ser)	unknown	mild	not described	1	0.01%
34	G1249E	c.3746G>A	p.(Gly1249Glu)	unknown	unknown	not described	1	0.01%
35	G314R	c.940G>C	p.(Gly314Arg)	unknown	severe	not described	1	0.01%
36	I506T	c.1517T>C	p.(Ile506Thr)	unknown	severe	not described	1	0.01%
37	L1093P	c.3278T>C	p.(Leu1093Pro)	unknown	mild	not described	1	0.01%
38	L159S	c.476T>C	p.(Leu159Ser)	unknown	severe	not described	1	0.01%
39	L233F	c.697C>T	p.(Leu233Phe)	unknown	unknown	not described	1	0.01%
40	L568F	c.1704G>T	p.(Leu568Phe)	unknown	severe	not described	1	0.01%
41	p.Asn505His	c.1513A>C	p.(Asn505His)	unknown	severe	not described	1	0.01%
42	p.Glu1433Gly	c.4298A>G	p.Glu1433Gly	unknown	mild	not described	1	0.01%
43	p.Lys1468Asn	c.4404A>C	p.(Lys1468Asn)	unknown	mild	not described	1	0.01%
44	p.Phe1078Ile	c.3232T>A	p.(Phe1078Ile)	unknown	unknown	not described	1	0.01%
45	T604I	c.1811C>T	p.(Thr604Ile)	unknown	severe	not described	1	0.01%
46	V392G	c.1175T>G	p.(Val392Gly)	unknown	mild	not described	1	0.01%
47	G509D;E217G	c.[1526G>A];[650A>G]	p.(Gly509Asp;Glu217Gly)	unknown	mild	not described	1	0.01%
